# Supplementary material for: A five‐mRNA signature associated with post‐translational modifications can better predict recurrence and survival in cervical cancer
Source: J Cell Mol Med. 2020 Apr 19;24(11):6283–97. doi: 10.1111/jcmm.15270 (PMC7294153; doi:10.1111/jcmm.15270)
Supplement: Supplementary file 2 — Table S1 [file JCMM-24-6283-s002.xlsx]

## Sheet:  71 genes displayed yes
PROBE	DESCRIPTION<br>(from dataset)	GENE SYMBOL	GENE_TITLE	RANK IN GENE LIST	RANK METRIC SCORE	RUNNING ES	CORE ENRICHMENT
B3GNTL1	na	null	null	25812	-0.055157	-0.381212	Yes
ALG14	na	null	null	25929	-0.0564004	-0.380724	Yes
F7	na	null	null	26067	-0.0582204	-0.380757	Yes
B3GNT2	na	null	null	26103	-0.0585555	-0.377593	Yes
MAN1A2	na	null	null	26120	-0.0586717	-0.373829	Yes
LMAN1	na	null	null	26144	-0.0588862	-0.370267	Yes
ARSG	na	null	null	26582	-0.0642273	-0.379196	Yes
SAR1B	na	null	null	26687	-0.0655031	-0.377674	Yes
ALG8	na	null	null	26742	-0.0660388	-0.374557	Yes
PIGM	na	null	null	26943	-0.0684779	-0.375804	Yes
B4GALT5	na	null	null	26994	-0.0690095	-0.372347	Yes
ALG5	na	null	null	27121	-0.0709156	-0.371116	Yes
PMM2	na	null	null	27396	-0.0746856	-0.374215	Yes
MUC16	na	null	null	27602	-0.0774801	-0.374964	Yes
PIGB	na	null	null	27803	-0.0802509	-0.375357	Yes
PIGO	na	null	null	27812	-0.0803393	-0.36977	Yes
B3GNT3	na	null	null	27816	-0.0803663	-0.364026	Yes
MGAT5	na	null	null	27939	-0.0818299	-0.361877	Yes
MUC6	na	null	null	27942	-0.0818697	-0.355992	Yes
MUC13	na	null	null	28222	-0.0861193	-0.358416	Yes
ARSE	na	null	null	28308	-0.0874056	-0.354712	Yes
ALG12	na	null	null	28545	-0.0909425	-0.355448	Yes
PIGV	na	null	null	28618	-0.0919084	-0.351011	Yes
SUMF2	na	null	null	28755	-0.0942411	-0.348397	Yes
MLEC	na	null	null	28781	-0.0946461	-0.342299	Yes
ST6GAL1	na	null	null	28813	-0.0951162	-0.336355	Yes
GALNT6	na	null	null	28815	-0.09517	-0.329473	Yes
PIGW	na	null	null	28889	-0.0964725	-0.324736	Yes
MGAT3	na	null	null	28980	-0.0977027	-0.320439	Yes
MUC5B	na	null	null	28991	-0.0979345	-0.313636	Yes
ST6GALNAC3	na	null	null	29113	-0.0996967	-0.310159	Yes
MUC5AC	na	null	null	29178	-0.100829	-0.304825	Yes
SEC23A	na	null	null	29180	-0.100864	-0.29753	Yes
SEC31A	na	null	null	29211	-0.101284	-0.291106	Yes
GALNT2	na	null	null	29391	-0.104386	-0.289092	Yes
PIGS	na	null	null	29574	-0.107511	-0.286945	Yes
SEC24D	na	null	null	29641	-0.108534	-0.281114	Yes
PIGC	na	null	null	29694	-0.109786	-0.274757	Yes
GNPNAT1	na	null	null	29929	-0.114391	-0.273728	Yes
EDEM3	na	null	null	29946	-0.114646	-0.265897	Yes
ST8SIA6	na	null	null	30082	-0.117884	-0.261534	Yes
ARSB	na	null	null	30086	-0.118012	-0.253055	Yes
B4GALT1	na	null	null	30093	-0.118157	-0.244659	Yes
RPN2	na	null	null	30161	-0.119543	-0.23806	Yes
PIGK	na	null	null	30172	-0.119778	-0.229671	Yes
FUT8	na	null	null	30218	-0.12076	-0.222299	Yes
GALNT3	na	null	null	30298	-0.122762	-0.215839	Yes
B4GALT6	na	null	null	30333	-0.123407	-0.207933	Yes
FURIN	na	null	null	30379	-0.124497	-0.200289	Yes
PIGF	na	null	null	30551	-0.12864	-0.196265	Yes
DPAGT1	na	null	null	30709	-0.132368	-0.191534	Yes
C1GALT1	na	null	null	30778	-0.134025	-0.183914	Yes
PGM3	na	null	null	30822	-0.13526	-0.175426	Yes
MGAT4A	na	null	null	30856	-0.136491	-0.166538	Yes
PDIA3	na	null	null	30930	-0.138366	-0.158759	Yes
DDOST	na	null	null	31004	-0.140428	-0.150829	Yes
CANX	na	null	null	31176	-0.145975	-0.145545	Yes
GCNT1	na	null	null	31206	-0.146702	-0.135791	Yes
B3GNT9	na	null	null	31287	-0.149326	-0.127433	Yes
UGGT1	na	null	null	31426	-0.154594	-0.120497	Yes
PIGG	na	null	null	31428	-0.154694	-0.109291	Yes
ALG11	na	null	null	31514	-0.158972	-0.100388	Yes
GANAB	na	null	null	31675	-0.166891	-0.0932426	Yes
GALNT12	na	null	null	31842	-0.176859	-0.0855599	Yes
ARSJ	na	null	null	31845	-0.176972	-0.072767	Yes
ALG1	na	null	null	31885	-0.179071	-0.0609727	Yes
PIGT	na	null	null	31923	-0.18155	-0.0489362	Yes
UGGT2	na	null	null	31936	-0.183146	-0.0360059	Yes
TUSC3	na	null	null	32067	-0.194194	-0.0259442	Yes
GALNTL6	na	null	null	32251	-0.231774	-0.0148014	Yes
GALNT7	na	null	null	32258	-0.232886	0.00192855	Yes

## Sheet: 18 mRNAs
gene	HR	z	pvalue
GALNTL6	1.26823	4.8867	1.03e-06
GALNT7	1.46647	3.12366	0.00178616
ARSE	1.16529	3.08368	0.00204455
PIGT	1.81261	2.77239	0.00556464
PDIA3	1.90495	2.69695	0.00699786
UGGT2	1.81944	2.56258	0.0103898
DPAGT1	1.77705	2.45263	0.0141817
MUC13	1.08047	2.40971	0.0159652
B4GALT1	1.42876	2.34354	0.0191019
ALG1	1.83208	2.2208	0.0263647
GANAB	2.11202	2.17506	0.0296253
PGM3	1.60868	2.13697	0.0326005
ALG11	1.55249	2.08265	0.037283
DDOST	1.95055	2.07251	0.0382183
PIGF	1.76135	2.06196	0.0392115
GALNT12	1.20083	1.97974	0.0477332
FURIN	1.36307	1.97009	0.0488284
CANX	1.79783	1.96561	0.0493438
