# Supplementary material for: A five‐mRNA signature associated with post‐translational modifications can better predict recurrence and survival in cervical cancer
Source: J Cell Mol Med. 2020 Apr 19;24(11):6283–97. doi: 10.1111/jcmm.15270 (PMC7294153; doi:10.1111/jcmm.15270)
Supplement: Supplementary file 3 — Table S2 [file JCMM-24-6283-s003.xlsx]

## Sheet: UP-REGULATED--BP
Category	Term	Count	ratio	PValue	Genes
GOTERM_BP_DIRECT	GO:0007268~chemical synaptic transmission	19	0.0409677	4.01e-07	SYT1, PTPRD, KIF5A, PMCH, GABRB2, PCDHB3, KCNA1, KCNK3, NPTX1, KCNQ3, PENK, NPTX2, SYN2, NPFFR2, CACNA1E, PTGDR2, SNAP25, HTR2A, OPRD1
GOTERM_BP_DIRECT	GO:0006810~transport	18	0.0388115	0.000215	LCN15, GABRG2, CLCA1, GABRA1, GABRA4, GABRB2, RBP2, CLCNKA, SEC14L6, LCN9, SLC19A3, NPTX1, SLC7A2, CDH17, CACNA1E, PAEP, CHRNA1, CHRNG
GOTERM_BP_DIRECT	GO:0007275~multicellular organism development	17	0.0366553	0.0287087	CDX1, SLCO4C1, PMCH, POU6F2, MAEL, TDRG1, PAX1, IGSF10, FMN2, REG3A, TXNDC2, EBF2, F2, ODF4, PAEP, FGF3, DMBT1
GOTERM_BP_DIRECT	GO:0006366~transcription from RNA polymerase II promoter	16	0.0344991	0.0470208	CDX1, RFX6, POU6F2, GLIS1, SIX3, SIX2, PAX1, ZIC3, ATOH1, EBF2, FOXF1, AIRE, NEUROD2, POU4F1, POU3F2, CREB3L3
GOTERM_BP_DIRECT	GO:0007399~nervous system development	12	0.0258743	0.0157574	PCSK2, FGF14, PCDHB3, NLGN1, NEUROD2, NRSN1, INHA, DCX, GDNF, CHRNA3, GFRA2, PCDH18
GOTERM_BP_DIRECT	GO:0042391~regulation of membrane potential	10	0.0215619	8.18e-06	HCN1, KCNA1, KCNH6, KCNH8, FAM19A4, CHRNA1, RIMS1, CHRNA3, CNGA2, KCNH5
GOTERM_BP_DIRECT	GO:0034765~regulation of ion transmembrane transport	10	0.0215619	0.000186	HCN1, SCN1A, KCNQ3, KCNJ6, KCNA1, KCNH6, CACNA1E, KCNH8, KCNG2, KCNH5
GOTERM_BP_DIRECT	GO:0071805~potassium ion transmembrane transport	10	0.0215619	0.000356	KCNC2, HCN1, KCNQ3, KCNA1, KCNH6, KCNH8, KCNK3, CNGA2, KCNG2, KCNH5
GOTERM_BP_DIRECT	GO:0007417~central nervous system development	9	0.0194058	0.00153333	ATOH1, NPTX1, GABRA4, POU6F2, DNER, CHST8, CNTN2, TIMP4, DCX
GOTERM_BP_DIRECT	GO:0051260~protein homooligomerization	9	0.0194058	0.0154299	KCNC2, SYT1, OLFM4, TNFSF11, KCNA1, P2RX2, NLGN1, ADIPOQ, KCNG2
GOTERM_BP_DIRECT	GO:1902476~chloride transmembrane transport	8	0.0172496	0.0014925	BEST3, GABRG2, GABRA2, CLCA1, GABRA1, GABRA4, GABRB2, CLCNKA
GOTERM_BP_DIRECT	GO:0071456~cellular response to hypoxia	8	0.0172496	0.00179361	SLC8A3, FMN2, UCN3, CLCA1, PTGIS, NDNF, KCNK3, OPRD1
GOTERM_BP_DIRECT	GO:0006629~lipid metabolic process	8	0.0172496	0.0243398	STARD3, LCN15, PLCXD3, PLIN1, PDE3A, LIPC, GDPD4, THRSP
GOTERM_BP_DIRECT	GO:0016042~lipid catabolic process	7	0.0150934	0.00442938	PLCXD3, PLCB4, PLIN1, PLA2G12B, PLA2G2A, LIPJ, LIPF
GOTERM_BP_DIRECT	GO:0007218~neuropeptide signaling pathway	7	0.0150934	0.010111	PROK2, PRLHR, PENK, PMCH, NPFFR2, PTGDR2, OPRD1
GOTERM_BP_DIRECT	GO:0001764~neuron migration	7	0.0150934	0.0120989	NTRK3, ASCL1, ATOH1, DNER, CNTN2, DCX, NDNF
GOTERM_BP_DIRECT	GO:0007623~circadian rhythm	6	0.0129372	0.0115795	NTRK3, PROK2, F7, TPH1, PROX1, ADIPOQ
GOTERM_BP_DIRECT	GO:0045666~positive regulation of neuron differentiation	6	0.0129372	0.0135611	ASCL1, ATOH1, DAB1, NEUROD2, BRINP3, BMP6
GOTERM_BP_DIRECT	GO:0006813~potassium ion transport	6	0.0129372	0.0165418	HCN1, KCNQ3, KCNJ6, KCNA1, KCNK3, KCNG2
GOTERM_BP_DIRECT	GO:0007160~cell-matrix adhesion	6	0.0129372	0.023741	FGG, FGB, FREM1, ITGA10, VTN, MSLNL
GOTERM_BP_DIRECT	GO:0045471~response to ethanol	6	0.0129372	0.0420709	KCNC2, NTRK3, PENK, SLC6A3, TRH, ADIPOQ
GOTERM_BP_DIRECT	GO:0007214~gamma-aminobutyric acid signaling pathway	5	0.010781	0.000595	GABRG2, GABRA2, GABRA1, GABRA4, GABRB2
GOTERM_BP_DIRECT	GO:0001654~eye development	5	0.010781	0.00199088	ADAMTS18, SMOC1, SIX3, SLC39A5, BMP6
GOTERM_BP_DIRECT	GO:0007628~adult walking behavior	5	0.010781	0.00225364	SCN1A, DAB1, CNTN2, PCDH15, TRH
GOTERM_BP_DIRECT	GO:0035094~response to nicotine	5	0.010781	0.00434537	PENK, SLC6A3, CHRNA1, GNAT3, CHRNG
GOTERM_BP_DIRECT	GO:0007157~heterophilic cell-cell adhesion via plasma membrane cell adhesion molecules	5	0.010781	0.0126207	REG3A, CADM3, PTPRD, NLGN1, UMOD
GOTERM_BP_DIRECT	GO:0050796~regulation of insulin secretion	5	0.010781	0.0331522	KCNC2, RFX6, CACNA1E, SNAP25, KCNG2
GOTERM_BP_DIRECT	GO:0071300~cellular response to retinoic acid	5	0.010781	0.0380471	NTRK3, TESC, OSR1, STRA8, BRINP3
GOTERM_BP_DIRECT	GO:0048741~skeletal muscle fiber development	4	0.00862478	0.0137729	ACTA1, DNER, P2RX2, C16ORF89
GOTERM_BP_DIRECT	GO:0006821~chloride transport	4	0.00862478	0.0354689	GABRG2, GABRA2, GABRA1, GABRA4
GOTERM_BP_DIRECT	GO:0023014~signal transduction by protein phosphorylation	4	0.00862478	0.0451261	SBK2, KCNH8, ROS1, KCNH5
GOTERM_BP_DIRECT	GO:0051932~synaptic transmission, GABAergic	3	0.00646858	0.00646009	GABRG2, GABRA1, GABRB2
GOTERM_BP_DIRECT	GO:0071420~cellular response to histamine	3	0.00646858	0.00851093	GABRG2, GABRA1, GABRB2
GOTERM_BP_DIRECT	GO:0050966~detection of mechanical stimulus involved in sensory perception of pain	3	0.00646858	0.00851093	SCN1A, KCNA1, HTR2A
GOTERM_BP_DIRECT	GO:0034374~low-density lipoprotein particle remodeling	3	0.00646858	0.0161298	AGT, PLA2G2A, LIPC
GOTERM_BP_DIRECT	GO:0042446~hormone biosynthetic process	3	0.00646858	0.0191267	CHST8, TPO, DIO1
GOTERM_BP_DIRECT	GO:0007171~activation of transmembrane receptor protein tyrosine kinase activity	3	0.00646858	0.0191267	NRG3, EGF, CHRNA3
GOTERM_BP_DIRECT	GO:0051258~protein polymerization	3	0.00646858	0.0223373	FGG, FGB, VTN
GOTERM_BP_DIRECT	GO:0048712~negative regulation of astrocyte differentiation	3	0.00646858	0.0223373	NTRK3, DAB1, F2
GOTERM_BP_DIRECT	GO:0048665~neuron fate specification	3	0.00646858	0.0257528	NTRK3, ASCL1, POU4F1
GOTERM_BP_DIRECT	GO:0001964~startle response	3	0.00646858	0.0293649	PENK, KCNA1, PCDH15
GOTERM_BP_DIRECT	GO:2000311~regulation of alpha-amino-3-hydroxy-5-methyl-4-isoxazole propionate selective glutamate receptor activity	3	0.00646858	0.0331653	CACNG8, CACNG7, NLGN1
GOTERM_BP_DIRECT	GO:2000179~positive regulation of neural precursor cell proliferation	3	0.00646858	0.0331653	INSM1, ASCL1, PROX1
GOTERM_BP_DIRECT	GO:0060749~mammary gland alveolus development	3	0.00646858	0.037146	TNFSF11, EGF, TPH1
GOTERM_BP_DIRECT	GO:1903861~positive regulation of dendrite extension	3	0.00646858	0.0412994	SYT1, SYT4, RIMS1
GOTERM_BP_DIRECT	GO:0051412~response to corticosterone	3	0.00646858	0.0412994	NTRK3, UCN3, TRH
GOTERM_BP_DIRECT	GO:0055026~negative regulation of cardiac muscle tissue development	2	0.00431239	0.035881	FGF8, FGF3
GOTERM_BP_DIRECT	GO:0061104~adrenal chromaffin cell differentiation	2	0.00431239	0.035881	INSM1, ASCL1

## Sheet: UP-REGULATED--MF
Category	Term	Count	ratio	PValue	Genes
GOTERM_MF_DIRECT	GO:0005509~calcium ion binding	27	0.0582173	0.000368	SYT1, MYL7, S100A3, NKD2, SYT4, PCDH20, UMOD, MMP1, PLCB4, LPCAT1, SMOC1, DNER, PLA2G12B, TPO, EGF, MATN3, TESC, PCDHB3, PCDH15, F7, MMP13, PCDH18, CDH17, CDH19, F2, PLA2G2A, CACNA1E
GOTERM_MF_DIRECT	GO:0005102~receptor binding	15	0.0323429	0.00380342	CADM3, PTPRD, NRG3, SLC6A3, SIX3, CYTL1, BMX, F7, INHA, GDNF, ADIPOQ, FGG, FGB, F2, NXPH1
GOTERM_MF_DIRECT	GO:0008083~growth factor activity	11	0.0237181	0.000571	FGF8, REG1A, NRG3, FGF14, AGT, F2, INHA, EGF, GDNF, FGF3, BMP6
GOTERM_MF_DIRECT	GO:0005516~calmodulin binding	10	0.0215619	0.00608283	SLC8A3, SYT1, KCNQ3, CFAP221, CAMK2B, MYH7, DCX, ADD2, CNGA2, KCNH5
GOTERM_MF_DIRECT	GO:0030246~carbohydrate binding	9	0.0194058	0.0221118	REG3A, REG1B, REG1A, NPTX2, FREM1, SFTPA2, GALNTL6, CNTN2, GALNT8
GOTERM_MF_DIRECT	GO:0005249~voltage-gated potassium channel activity	8	0.0172496	6.5e-05	KCNC2, HCN1, KCNQ3, KCNA1, KCNH6, KCNH8, CNGA2, KCNH5
GOTERM_MF_DIRECT	GO:0005230~extracellular ligand-gated ion channel activity	6	0.0129372	0.00025	GABRG2, GABRA2, GABRA1, GABRA4, GABRB2, CHRNA1
GOTERM_MF_DIRECT	GO:0001228~transcriptional activator activity, RNA polymerase II transcription regulatory region sequence-specific binding	6	0.0129372	0.0255284	FOXF1, RFX6, GLIS1, NEUROD2, AIRE, CREB3L3
GOTERM_MF_DIRECT	GO:0004890~GABA-A receptor activity	5	0.010781	0.000288	GABRG2, GABRA2, GABRA1, GABRA4, GABRB2
GOTERM_MF_DIRECT	GO:0005254~chloride channel activity	5	0.010781	0.0145746	BEST3, GABRG2, CLCA1, GABRA4, GABRB2
GOTERM_MF_DIRECT	GO:0004497~monooxygenase activity	5	0.010781	0.018527	PTGIS, CYP2B6, CYP2A7, PAH, TPH1
GOTERM_MF_DIRECT	GO:0050839~cell adhesion molecule binding	5	0.010781	0.0230855	CADM3, PTPRD, FGG, FGB, NLGN1
GOTERM_MF_DIRECT	GO:0030552~cAMP binding	4	0.00862478	0.00814764	HCN1, PDE10A, PDE3A, CNGA2
GOTERM_MF_DIRECT	GO:0005251~delayed rectifier potassium channel activity	4	0.00862478	0.0246618	KCNC2, KCNQ3, KCNA1, KCNG2
GOTERM_MF_DIRECT	GO:0015276~ligand-gated ion channel activity	4	0.00862478	0.0246618	P2RX2, CHRNA1, CHRNA3, CHRNG
GOTERM_MF_DIRECT	GO:0008146~sulfotransferase activity	4	0.00862478	0.0264997	GAL3ST2, WSCD1, CHST8, GAL3ST1
GOTERM_MF_DIRECT	GO:0005267~potassium channel activity	4	0.00862478	0.0264997	HCN1, KCNQ3, KCNA1, KCNK3
GOTERM_MF_DIRECT	GO:0005216~ion channel activity	4	0.00862478	0.0390153	SCN1A, CHRNA1, KCNK3, CNGA2
GOTERM_MF_DIRECT	GO:0008503~benzodiazepine receptor activity	3	0.00646858	0.00435825	GABRG2, GABRA2, GABRA4

## Sheet: UP-REGULATED--KEGG
Category	Term	Count	ratio	PValue	Genes
KEGG_PATHWAY	hsa04080:Neuroactive ligand-receptor interaction	17	0.0366553	2.2e-05	GABRG2, GABRA2, GABRA1, PRLHR, GABRA4, GABRB2, GRM8, P2RX2, F2, NPFFR2, GRPR, GLP2R, CHRNA1, CHRNA3, HTR2A, OPRD1, CHRNG
KEGG_PATHWAY	hsa05032:Morphine addiction	8	0.0172496	0.000995	GABRG2, GABRA2, GABRA1, KCNJ6, GABRA4, GABRB2, PDE10A, PDE3A
KEGG_PATHWAY	hsa04723:Retrograde endocannabinoid signaling	8	0.0172496	0.00183179	GABRG2, GABRA2, GABRA1, KCNJ6, PLCB4, GABRA4, GABRB2, RIMS1
KEGG_PATHWAY	hsa04728:Dopaminergic synapse	7	0.0150934	0.0240629	SCN1A, KCNJ6, PLCB4, KIF5A, SLC6A3, CAMK2B, CREB3L3
KEGG_PATHWAY	hsa04727:GABAergic synapse	6	0.0129372	0.0160889	GABRG2, GABRA2, GABRA1, KCNJ6, GABRA4, GABRB2
KEGG_PATHWAY	hsa04725:Cholinergic synapse	6	0.0129372	0.044159	KCNQ3, KCNJ6, PLCB4, CAMK2B, CREB3L3, CHRNA3
KEGG_PATHWAY	hsa05033:Nicotine addiction	5	0.010781	0.00495752	GABRG2, GABRA2, GABRA1, GABRA4, GABRB2
KEGG_PATHWAY	hsa04610:Complement and coagulation cascades	5	0.010781	0.0319367	FGG, FGB, C6, F2, F7
KEGG_PATHWAY	hsa00565:Ether lipid metabolism	4	0.00862478	0.0432239	LPCAT1, PLA2G12B, PLA2G2A, GAL3ST1

## Sheet: DOWN-REGULATED--BP
Category	Term	Count	ratio	PValue	Genes
GOTERM_BP_DIRECT	GO:0006508~proteolysis	20	0.0553495	0.000829	F11, IGHV1-69, IGHG4, IGHV3-48, KEL, IGKV5-2, DPP10, NAPSA, PLG, AZU1, IGHV3-11, PGPEP1L, GZMK, CLCA3P, IGKV1-39, TMPRSS11F, DPEP3, RELN, PAPPA2, IGHV3-13
GOTERM_BP_DIRECT	GO:0006955~immune response	18	0.0498146	0.000796	IGHV1-69, IGHV3-48, IGKV5-2, TRGC2, GZMH, CCL5, CCL18, CHIT1, IGHV3-11, CCL25, HRH2, IGKV1-39, TENM1, S1PR4, IL36B, NGFR, IGHV3-13, IL36A
GOTERM_BP_DIRECT	GO:0045087~innate immune response	15	0.0415121	0.014194	IGHG4, TAC1, TRDC, PYDC1, IL34, IL36RN, IFNL1, CHGA, IFNL2, DEFA6, DEFA5, PGLYRP2, IL36B, CLEC4C, IL36A
GOTERM_BP_DIRECT	GO:0006810~transport	12	0.0332097	0.0336368	FXYD2, ATP2B2, CLCA3P, ALB, SLC12A3, FABP12, SLC13A2, FABP2, CLVS2, SLC10A2, KCNK10, TRPM1
GOTERM_BP_DIRECT	GO:0030216~keratinocyte differentiation	11	0.0304422	5.47e-07	LCE3A, FLG, LCE1F, LCE3C, SPRR3, SPRR2G, SPRR4, TGM3, POU3F1, CDSN, PRR9
GOTERM_BP_DIRECT	GO:0050776~regulation of immune response	10	0.0276748	0.00319264	IGHV3-11, IGHV1-69, CD3D, IGKV1-39, IGHV3-48, LAIR2, IGKV5-2, COL2A1, IGHV3-13, CD300LD
GOTERM_BP_DIRECT	GO:0006898~receptor-mediated endocytosis	10	0.0276748	0.00426496	IGHV3-11, IGHV1-69, APOB, APOA1, ALB, IGKV1-39, IGHV3-48, IGKV5-2, LRP2, IGHV3-13
GOTERM_BP_DIRECT	GO:0007268~chemical synaptic transmission	9	0.0249073	0.0497001	PMCHL2, SSTR3, PNOC, SCN2B, SNCB, TAC1, KCNQ2, UNC13A, HTR1F
GOTERM_BP_DIRECT	GO:0031424~keratinization	8	0.0221398	1.43e-05	LCE3A, LCE1F, LCE3C, SPRR3, KRT2, SPRR2G, SPRR4, TGM3
GOTERM_BP_DIRECT	GO:0018149~peptide cross-linking	8	0.0221398	1.88e-05	LCE3A, LCE1F, LCE3C, SPRR3, SPRR2G, SPRR4, TGM3, PRR9
GOTERM_BP_DIRECT	GO:0006958~complement activation, classical pathway	8	0.0221398	0.00139669	IGHV3-11, IGHV1-69, IGHG4, IGKV1-39, IGHV3-48, IGKV5-2, TRDC, IGHV3-13
GOTERM_BP_DIRECT	GO:0006814~sodium ion transport	7	0.0193723	0.00240759	SLC12A3, ATP1A4, SLC6A15, SLC13A2, ATP1A2, SLC5A7, SLC10A2
GOTERM_BP_DIRECT	GO:0006813~potassium ion transport	7	0.0193723	0.00256182	KCNQ4, ATP1A4, KCNF1, KCNJ10, ATP1A2, KCNQ2, KCNJ3
GOTERM_BP_DIRECT	GO:0008544~epidermis development	7	0.0193723	0.00306919	KRT9, SPRR3, KRT2, SPRR2G, KRT34, CDSN, KRT32
GOTERM_BP_DIRECT	GO:0006956~complement activation	7	0.0193723	0.0034468	IGHV3-11, IGHV1-69, IGHG4, IGKV1-39, IGHV3-48, IGKV5-2, IGHV3-13
GOTERM_BP_DIRECT	GO:0034765~regulation of ion transmembrane transport	7	0.0193723	0.0110944	CLCA3P, KCNQ4, KCNF1, KCNJ10, KCNQ2, KCNJ3, KCNK10
GOTERM_BP_DIRECT	GO:0044267~cellular protein metabolic process	7	0.0193723	0.0146656	ODAM, APOA1, IGF1, PAPPA2, SFTPA1, NAPSA, PLG
GOTERM_BP_DIRECT	GO:0038096~Fc-gamma receptor signaling pathway involved in phagocytosis	7	0.0193723	0.0203393	IGHV3-11, IGHV1-69, IGHG4, IGKV1-39, IGHV3-48, IGKV5-2, IGHV3-13
GOTERM_BP_DIRECT	GO:0007218~neuropeptide signaling pathway	6	0.0166049	0.0277143	PPY, PNOC, TENM1, TAC1, GLRA4, NPY6R
GOTERM_BP_DIRECT	GO:0010248~establishment or maintenance of transmembrane electrochemical gradient	5	0.0138374	4.94e-05	FXYD2, ATP1A4, ATP1A2, ATP12A, SLC22A1
GOTERM_BP_DIRECT	GO:0010107~potassium ion import	5	0.0138374	0.00116018	ATP1A4, KCNJ10, ATP1A2, ATP12A, KCNJ3
GOTERM_BP_DIRECT	GO:0042472~inner ear morphogenesis	5	0.0138374	0.0112077	KCNQ4, WNT3A, NEUROG1, COL2A1, PAX2
GOTERM_BP_DIRECT	GO:1903779~regulation of cardiac conduction	5	0.0138374	0.0144368	FXYD2, ATP2B2, ATP1A4, ATP1A2, CASQ1
GOTERM_BP_DIRECT	GO:0014068~positive regulation of phosphatidylinositol 3-kinase signaling	5	0.0138374	0.0236915	LEP, SERPINA12, IGF1, RELN, CCL5
GOTERM_BP_DIRECT	GO:0008217~regulation of blood pressure	5	0.0138374	0.0236915	LEP, CHGA, TAC1, CYP4F2, ATP1A2
GOTERM_BP_DIRECT	GO:0008203~cholesterol metabolic process	5	0.0138374	0.0274186	LEP, SOAT2, APOB, APOA1, STAR
GOTERM_BP_DIRECT	GO:0036376~sodium ion export from cell	4	0.0110699	0.000515	FXYD2, ATP1A4, ATP1A2, ATP12A
GOTERM_BP_DIRECT	GO:0031640~killing of cells of other organism	4	0.0110699	0.001487	CHGA, DEFA6, GNLY, DEFA5
GOTERM_BP_DIRECT	GO:0019433~triglyceride catabolic process	4	0.0110699	0.00819988	APOB, APOA1, FABP12, FABP2
GOTERM_BP_DIRECT	GO:0061098~positive regulation of protein tyrosine kinase activity	4	0.0110699	0.00915599	WNT3A, RELN, FAM150B, CCL5
GOTERM_BP_DIRECT	GO:0050832~defense response to fungus	4	0.0110699	0.0101745	CHGA, DEFA6, GNLY, DEFA5
GOTERM_BP_DIRECT	GO:0009566~fertilization	4	0.0110699	0.0293166	NLRP5, APOB, ATP1A4, TDRD12
GOTERM_BP_DIRECT	GO:1990573~potassium ion import across plasma membrane	3	0.00830243	0.00935904	FXYD2, ATP1A2, KCNJ3
GOTERM_BP_DIRECT	GO:0030007~cellular potassium ion homeostasis	3	0.00830243	0.0165984	ATP1A4, ATP1A2, ATP12A
GOTERM_BP_DIRECT	GO:0035418~protein localization to synapse	3	0.00830243	0.0194012	LRRTM1, NPHS1, RELN
GOTERM_BP_DIRECT	GO:0045109~intermediate filament organization	3	0.00830243	0.0288797	KRT9, GFAP, KRT2
GOTERM_BP_DIRECT	GO:0048265~response to pain	3	0.00830243	0.0323735	TRPA1, TAC1, RELN
GOTERM_BP_DIRECT	GO:0006883~cellular sodium ion homeostasis	3	0.00830243	0.039824	ATP1A4, ATP1A2, ATP12A
GOTERM_BP_DIRECT	GO:0016338~calcium-independent cell-cell adhesion via plasma membrane cell-adhesion molecules	3	0.00830243	0.0478514	CLDN16, CLDN18, CLDN6
GOTERM_BP_DIRECT	GO:0002067~glandular epithelial cell differentiation	2	0.00553495	0.0333064	NKX6-3, IL31RA
GOTERM_BP_DIRECT	GO:0032817~regulation of natural killer cell proliferation	2	0.00553495	0.0333064	LEP, PTPN22

## Sheet: DOWN-REGULATED--MF
Category	Term	Count	ratio	PValue	Genes
GOTERM_MF_DIRECT	GO:0005198~structural molecule activity	24	0.0664194	3.21e-11	CLDN16, GFAP, CLDN18, LCE3A, LCE3C, CLDN6, SPRR2G, KRT34, KRT32, KRT33A, KRT33B, KRT9, KRT73, KRT38, KRT72, KRT37, KRT77, LCE1F, FLG, KRT78, SPRR3, KRT1, SPRR4, PRR9
GOTERM_MF_DIRECT	GO:0004252~serine-type endopeptidase activity	13	0.0359772	0.00132421	AZU1, IGHV3-11, F11, IGHV1-69, GZMK, IGHG4, IGKV1-39, IGHV3-48, IGKV5-2, TMPRSS11F, GZMH, PLG, IGHV3-13
GOTERM_MF_DIRECT	GO:0005125~cytokine activity	10	0.0276748	0.00299944	IFNL1, IFNL2, CRLF1, IL36B, GDF10, IFNK, IL34, TNFSF18, IL36RN, IL36A
GOTERM_MF_DIRECT	GO:0005215~transporter activity	10	0.0276748	0.00732147	FXYD2, CLCA3P, APOD, SLC12A3, FABP12, SLC13A2, FABP2, SLC5A7, CLVS2, CSN2
GOTERM_MF_DIRECT	GO:0003823~antigen binding	9	0.0249073	0.000347	IGHV3-11, IGHV1-69, IGHG4, IGKV1-39, IGHV3-48, IGKV5-2, TRDC, IGHV3-13, LAG3
GOTERM_MF_DIRECT	GO:0008289~lipid binding	8	0.0221398	0.0140527	APOA1, BPIFC, APOD, FABP12, S1PR4, BPIFB6, MAL, CLVS2
GOTERM_MF_DIRECT	GO:0005179~hormone activity	6	0.0166049	0.0212291	LEP, CCL25, PPY, RLN1, IGF1, GPHA2
GOTERM_MF_DIRECT	GO:0005200~structural constituent of cytoskeleton	6	0.0166049	0.0382503	KRT9, GFAP, TUBA3D, KRT2, TUBA3E, CTNNA2
GOTERM_MF_DIRECT	GO:0005391~sodium:potassium-exchanging ATPase activity	4	0.0110699	0.000518	FXYD2, ATP1A4, ATP1A2, ATP12A
GOTERM_MF_DIRECT	GO:0005267~potassium channel activity	4	0.0110699	0.0240245	KCNQ4, KCNF1, KCNQ2, KCNK10
GOTERM_MF_DIRECT	GO:0015485~cholesterol binding	4	0.0110699	0.0313918	SOAT2, APOA1, APOD, STAR
GOTERM_MF_DIRECT	GO:0015643~toxic substance binding	3	0.00830243	0.0166547	AZU1, ALB, DSG1
GOTERM_MF_DIRECT	GO:0005149~interleukin-1 receptor binding	3	0.00830243	0.0194666	IL36B, IL36RN, IL36A
GOTERM_MF_DIRECT	GO:0017127~cholesterol transporter activity	3	0.00830243	0.0256337	APOB, APOA1, STAR
GOTERM_MF_DIRECT	GO:0005319~lipid transporter activity	3	0.00830243	0.04391	APOB, APOD, SFTPA1
GOTERM_MF_DIRECT	GO:0030298~receptor signaling protein tyrosine kinase activator activity	2	0.00553495	0.0496295	FAM150B, CCL5

## Sheet: DOWN-REGULATED--KEGG
Category	Term	Count	ratio	PValue	Genes	List Total	Pop Hits	Pop Total	Fold Enrichment	Bonferroni	Benjamini	FDR
KEGG_PATHWAY	hsa04060:Cytokine-cytokine receptor interaction	12	0.0332097	0.00178051	AMHR2, LEP, CCL25, IFNL1, IL9R, IFNL2, TNFRSF13B, NGFR, IFNK, CCL5, TNFSF18, CCL18	112	243	6879	3.03307	0.263996	0.142093	2.15486
KEGG_PATHWAY	hsa04970:Salivary secretion	7	0.0193723	0.00254371	FXYD2, ATP2B2, PRH2, STATH, ATP1A4, CST1, ATP1A2	112	86	6879	4.99927	0.354723	0.135864	3.06541
KEGG_PATHWAY	hsa04973:Carbohydrate digestion and absorption	6	0.0166049	0.000528	FXYD2, SLC2A2, SI, ATP1A4, ATP1A2, AMY1B	112	42	6879	8.77423	0.0868814	0.0868814	0.643864
KEGG_PATHWAY	hsa04971:Gastric acid secretion	6	0.0166049	0.00628369	HRH2, SLC26A7, ATP1A4, KCNJ10, ATP1A2, KCNK10	112	73	6879	5.04819	0.66183	0.237423	7.41599
KEGG_PATHWAY	hsa04976:Bile secretion	5	0.0138374	0.0248859	FXYD2, ATP1A4, ATP1A2, SLC10A2, SLC22A1	112	69	6879	4.4507	0.986892	0.514426	26.5123
KEGG_PATHWAY	hsa04260:Cardiac muscle contraction	5	0.0138374	0.0325317	FXYD2, COX7B2, COX4I2, ATP1A4, ATP1A2	112	75	6879	4.09464	0.996615	0.556315	33.2541
KEGG_PATHWAY	hsa04975:Fat digestion and absorption	4	0.0110699	0.0245297	APOB, APOA1, FABP2, PLA2G2D	112	39	6879	6.29945	0.986042	0.574437	26.1835
KEGG_PATHWAY	hsa04960:Aldosterone-regulated sodium reabsorption	4	0.0110699	0.0245297	FXYD2, ATP1A4, IGF1, ATP1A2	112	39	6879	6.29945	0.986042	0.574437	26.1835
KEGG_PATHWAY	hsa04978:Mineral absorption	4	0.0110699	0.0335578	FXYD2, TF, ATP1A4, ATP1A2	112	44	6879	5.5836	0.99718	0.519956	34.1143
