# Supplementary material for: A five‐mRNA signature associated with post‐translational modifications can better predict recurrence and survival in cervical cancer
Source: J Cell Mol Med. 2020 Apr 19;24(11):6283–97. doi: 10.1111/jcmm.15270 (PMC7294153; doi:10.1111/jcmm.15270)
Supplement: Supplementary file 4 — Table S3 [file JCMM-24-6283-s004.xlsx]

## Sheet: Sheet1
The detail of immune infiltration of 22 subpopulations of immune cells in 155 samples
id	B cells naive	B cells memory	Plasma cells	T cells CD8	T cells CD4 naive	T cells CD4 memory resting	T cells CD4 memory activated	T cells follicular helper	T cells regulatory (Tregs)	T cells gamma delta	NK cells resting	NK cells activated	Monocytes	Macrophages M0	Macrophages M1	Macrophages M2	Dendritic cells resting	Dendritic cells activated	Mast cells resting	Mast cells activated	Eosinophils	Neutrophils
TCGA-VS-A959	0.0828659	0.0824137	0.0331556	0.0736357	0	0.254421	0	0	0.00746716	0	0.0110978	0.0449723	0.035388	0.128911	0.139602	0	0	0.0735716	0.0324989	0	0	0
TCGA-ZJ-AAXU	0.189794	0	0.22722	0.14368	0	0.131287	0	0.0685842	0.0122346	0	0	0.0790233	0.0326524	0.0112934	0.0518734	0.0130924	0.00478821	0.0344763	0	0	0	0
TCGA-EA-A3HS	0.0309118	0	0.00673986	0.0355848	0	0.132953	0.0019844	0.0375582	0.0180916	0	0.0991186	0	0	0.214919	0.266171	0.0819426	0	0.0336273	0.0403976	0	0	0
TCGA-EK-A2R8	0.033008	0	0.00623828	0.146995	0	0.0389433	0.146995	0.0412441	0.00273517	0	0.0977747	0.000182077	0	0.140909	0.19277	0	0	0.0258455	0.0694365	0	0	0.056923
TCGA-EK-A2RK	0	0.0430592	0	0.0187293	0	0.110141	0.160006	0.00736029	0	0	0.022429	0.0346403	0.025582	0.0383514	0.185324	0.0465565	0.078917	0.0513462	0.177558	0	0	0
TCGA-EA-A3Y4	0.00612122	0	0.0145527	0.336738	0	0	0.152446	0.112464	0.0474743	0	0.1509	0	0.0186018	0.0345832	0.0616739	0.0642611	0	0	0	0.000183872	0	0
TCGA-VS-A9UT	0.0540988	0	0.0504032	0.157624	0	0.0965541	0.0218627	0.0917778	0.0212148	0	0.0249923	0.0112966	0.00487085	0.136639	0.115778	0.201804	0	0	0.0110847	0	0	0
TCGA-VS-A958	0.0390271	0	0.0245019	0.234699	0	0.0567338	0.0642578	0.0715368	0.0396544	0	0.150891	0	0.0269039	0.0154741	0.127641	0.100813	0	0.0109982	0.036819	0	0	4.88e-05
TCGA-EA-A3HU	0.0678653	0	0.0758916	0.104447	0	0.0727936	0.11847	0.0347707	0.002392	0	0.243268	0.00339955	0.00854457	0.015871	0.146839	0.051053	0	0	0.0543941	0	0	0
TCGA-C5-A1MF	0.0376662	0.0300323	0.0798962	0.00526753	0	0.176484	0	0	0.0754373	0	0.00901393	0.127765	0.0170917	0.251883	0.00764727	0.0372682	0	0.0645202	0.0800275	0	0	0
TCGA-DS-A0VN	0	0	0.00218011	0.259049	0	0.0717865	0.104742	0.0162918	0.00361928	0	0.0866504	0	0.00295503	0.0996728	0.182945	0.148058	0.00388399	0	0.0181668	0	0	0
TCGA-EA-A6QX	0	0.0111393	0.0890376	0.104591	0	0.181196	0.0315336	0.0570252	0.0493899	0	0.0690746	0.00542602	0.0130794	0	0.0423636	0.154706	0	0.144072	0.0473662	0	0	0
TCGA-C5-A7CK	0.227999	0	0.256948	0.00593463	0	0.160261	0.00099235	0	0	0	0.0188023	0.0137824	0.0189945	0.0711118	0.0293699	0.0758858	0.02919	0.0640936	0.0266353	0	0	0
TCGA-C5-A3HL	0.0956921	0	0.0895909	0.0914486	0	0.130964	0.0203465	0.0244794	0	0	0.0322534	0.0382387	0.00222781	0.116868	0.07748	0.047697	0.00207736	0.160521	0.0701154	0	0	0
TCGA-C5-A1BJ	0.026324	0.0426045	0	0.0593272	0	0.398743	0.0536226	0	0.00238197	0	0.0798042	0	0.0702407	0.0474319	0.113965	0	0.0174237	0.074802	0	0	0	0.0133296
TCGA-VS-A9V5	0.260606	0	0.0913906	0.0138817	0	0.273881	0	0	0.0174289	0	0.0111402	0.0445457	0.0314164	0.0486624	0	0.0297208	0	0.0296854	0.119906	0	0	0.0277351
TCGA-VS-A9UB	0.00144612	0	0.00108068	0.225792	0	0.0676087	0.0311739	0.0260808	0.0346756	0	0.115516	0	0.0190039	0.0136687	0.233443	0.194837	0.0016729	0	0.0340015	0	0	0
TCGA-VS-A9UZ	0.281367	0	0.208291	0.022467	0	0.138404	0.0239132	0.0322996	0.0067627	0	0.0946815	0	0.0382602	0.0445811	0.0243125	0.0363934	0	0.0244549	0	0.0238115	0	0
TCGA-VS-A9UU	0.0886135	0	0.0733645	0.124471	0	0.144253	0.0581307	0.0571221	0	0	0.0975924	0	0.0132423	0.126367	0.08062	0.0102482	0	0.0731286	0.0335836	0	0	0.0192634
TCGA-C5-A1BK	0.0933444	0	0.0318444	0.185	0	0.105479	0.0678211	0.0547464	0.0781085	0	0.041831	0.00484657	0.0172125	0.043499	0.131164	0.0518633	0	0.0527527	0.0404877	0	0	0
TCGA-LP-A5U3	0.0112332	0	0.0076766	0.0952108	0	0.145831	0	0.0979377	0.0279571	0	0.00834125	0.0869085	0.00927062	0.0478976	0.193249	0.0736365	0.0810115	0.0404893	0.0690292	0	0	0.00432099
TCGA-DS-A3LQ	0.136259	0	0.0568795	0.0403062	0	0.0526329	0.030562	0.0123941	0.0309557	0	0.0320814	0	0	0.221306	0.103868	0.244518	0.0056082	0	0.0326282	0	0	0
TCGA-VS-A9UD	0.0225398	0	0.00091445	0.212173	0	0.0952815	0.100124	0.0657327	0.0170222	0	0.0545824	0.0237131	0.0109233	0.0765873	0.136266	0.134782	0.0029137	0.0215391	0.0249055	0	0	0
TCGA-ZJ-A8QR	0.0720235	0	0.0594261	0.0180111	0	0.123095	0	0.000549371	0.0353332	0	0	0.106334	0	0.163485	0.0148932	0.102105	0	0.258601	0	0.0129498	0	0.0331942
TCGA-C5-A1BL	0.0359347	0	0.00773144	0.128244	0	0.162619	0.0291749	0.0570919	0.000528581	0	0.090957	0.0132621	0.0120583	0.139056	0.166708	0.0974515	0	0.0251845	0.0339991	0	0	0
TCGA-EX-A69L	0.042706	0	0.031537	0.174651	0	0.0836208	0.0443244	0.0826487	0.0392161	0	0.0777599	0	0.00115007	0.025616	0.163484	0.156013	0.0215048	0.0214048	0.0136038	0	0	0.0207606
TCGA-LP-A4AU	0.029185	0	0.067956	0.150456	0	0.07876	0.0862293	0.0576476	0	0	0.137658	0	0.00834971	0.0227904	0.0975965	0.0543727	0	0.166945	0.0121013	0	0	0.0299531
TCGA-EX-A3L1	0	0.0110945	0.00264382	0.00310903	0	0.16262	0	0	0	0	0.0326302	0.00953254	0	0.358047	0	0.0397015	0	0.142337	0	0.132508	0	0.105777
TCGA-C5-A8XH	0	0.00658205	0.00263082	0.0196978	0	0.19627	0.0474814	0	0.000878648	0	0.0585593	0.0222123	0	0.221748	0.254406	0.0784667	0	0.0136086	0.0774578	0	0	0
TCGA-VS-A9U5	0.0204378	0.073302	0.00290333	0.0554947	0	0.100693	0.109847	0.0689261	0.00389451	0	0.103947	0	0.0328704	0.170159	0.100925	0.0952536	0	0.0613472	0	0	0	0
TCGA-DG-A2KM	0.0703164	0	0.00833752	0.248871	0	0.137388	0.112865	0	0.0126595	0	0.08317	0	0	0.136514	0.061558	0.106116	0	0.000206802	0.0219979	0	0	0
TCGA-BI-A0VR	0.0515684	0	0.0810842	0.146555	0	0.110117	0.110521	0.0398977	0.00276371	0	0.102562	0	0.0136872	0.0803397	0.113967	0.0552048	0	0.0627449	0.0289886	0	0	0
TCGA-HM-A4S6	0.0779648	0	0.0160371	0.139947	0	0.13931	0	0.055269	0.0462483	0	0.0670974	0.0249921	0.0124569	0.158132	0.127599	0.107924	0	0	0.0270209	0	0	0
TCGA-EA-A410	0.0916493	0	0.00372947	0.17842	0	0	0.0907629	0.0236798	0.0243484	0	0.0625709	0.00149426	0.00704544	0.329005	0.0925342	0.08122	0	0	0.0135401	0	0	0
TCGA-UC-A7PF	0.0365448	0	0.00785785	0.165473	0	0.105938	0.0523884	0.0246464	0	0	0.0735568	0.00690798	0.0221068	0.0737853	0.21968	0.0728823	0.0230532	0.038964	0.0762157	0	0	0
TCGA-MA-AA43	0.153348	0	0.084248	0	0	0.139977	0	0.011952	0.0541377	0	0.0671197	0	0.00625903	0.225364	0.0151126	0	0.00808581	0.0590983	0	0.165729	0	0.00956918
TCGA-C5-A1MQ	0.0792559	0	0.113932	0.111514	0	0.100378	0.0274875	0.0421903	0.0371129	0	0.0172869	0.0202281	0	0.188041	0.0690212	0.170848	0	0	0.0220167	0	0	0.000686899
TCGA-R2-A69V	0.0254684	0	0	0.216263	0	0.0405527	0.0950688	0.0245275	0.00814332	0	0.0763781	0	0.0425321	0.0660136	0.106	0.229019	0.0166803	0.00732081	0.0460328	0	0	0
TCGA-MY-A5BF	0.00351102	0	0	0.252667	0	0.153727	0.0526947	0.0443007	0	0	0.0249485	0.0160827	0.0149541	0.10105	0.150288	0.0795589	0.0217311	0.0361865	0.0483006	0	0	0
TCGA-FU-A3YQ	0.0946797	0	0.0823336	0.041945	0	0.255187	0.0239384	0.00374389	0	0	0.0622471	0	0.0140955	0.123784	0.153259	0.069738	0.0279125	0.00817386	0.0389621	0	0	0
TCGA-VS-A94W	0.02779	0.00717138	0	0.0290024	0	0.269761	0.0247928	0.0331552	0.0335519	0	0.0391247	0.0402429	0.0321345	0.165499	0.133766	0.00234687	0.0417763	0.0136623	0.106223	0	0	0
TCGA-ZJ-AAX4	0.038256	0	0.00942573	0.11641	0	0.124226	0	0.0368566	0.0667348	0	0.00497841	0.0287626	0.0139166	0.27592	0.0801431	0.168715	0.00199094	0	0.0336643	0	0	0
TCGA-C5-A7CH	0.0293487	0	0.00575476	0.0200797	0	0.0735326	0.0077359	0.0361888	0.0144056	0	0.027913	0	0	0.47449	0.100587	0.0922092	0	0.0845172	0	0.0285288	0	0.00470911
TCGA-MY-A913	0.0307929	0	0	0.0153517	0	0.159614	0	0	0.026361	0	0.0869433	0	0	0.27797	0.135868	0.0720754	0	0.141931	0	0.0473502	0	0.00574233
TCGA-C5-A7X3	0	0.0426256	0.0816256	0.102447	0	0.198132	0.000242107	0.0190712	0.0434997	0	0.008512	0.0692831	0.0078701	0.0524262	0.0443509	0.256591	0	0.00605081	0.0672727	0	0	0
TCGA-VS-A9UH	0.0446956	0	0.0182234	0.144369	0	0.0973654	0.055098	0.0359728	0.0158654	0	0.120355	0	0.0052039	0.130192	0.13106	0.194732	0	0.00203681	0.00483155	0	0	0
TCGA-C5-A8ZZ	0.0994235	0	0.0324626	0.0155399	0	0.114948	0	0.00695237	0.0593657	0	0.011953	0	0	0.221155	0.0309824	0.242814	0	0.0115847	0.15282	0	0	0
TCGA-IR-A3LH	0.0417481	0	0.000209827	0.13218	0	0.131969	0.0825095	0	0.00862231	0	0.0765005	0	0	0.174361	0.200386	0.132662	0	0	0.0188511	0	0	0
TCGA-FU-A3HY	0.0125492	0	0.00333367	0.0394932	0	0.247836	0	0	0	0	0.0145828	0.0390855	0.00937734	0.474531	0	0.0423719	0	0.0882382	0	0.0189171	0.00323291	0.00645095
TCGA-EA-A3HQ	0.00622692	0	0	0.0886928	0	0.182038	0.0368436	0.0150942	0.0164063	0	0.0258221	0.00648173	0.0373398	0.0195353	0.144352	0.249136	0.0933146	0.0177092	0.0536084	0	0	0.00739956
TCGA-XS-A8TJ	0.0166067	0.0056285	0	0.105589	0	0.0928342	0.0317831	0.0572019	0	0	0.0450836	0.00378844	0.0255552	0.0587131	0.087302	0.121407	0.0499368	0.170888	0.127683	0	0	0
TCGA-VS-A9V2	0.0415255	0.0302374	0	0.0134881	0	0.250142	0	0.0223888	0.0377552	0	0.0236314	0.0856618	0.0213889	0.149989	0.113038	0.0297927	0.0771344	0.0266819	0.0771452	0	0	0
TCGA-DG-A2KL	0	0.00140561	0.00106401	0.026146	0	0.211706	0.0468394	0	0	0	0.0464113	0	0.0073394	0.210086	0.0655325	0.161191	0.0832612	0.121219	0.0177976	0	0	0
TCGA-MA-AA3X	0.072213	0	0.0127215	0.0402527	0	0.0931202	0	0.0221748	0.00415895	0	0.0138184	0.0109044	0.00908387	0.480509	0.0297295	0.125246	0	0.0687568	0.00915071	0	0	0.00816083
TCGA-MU-A51Y	0.0187068	0.0114257	0	0.109757	0	0.247732	0	0	0.0069223	0	0.0170024	0.0395377	0.052573	0.0730446	0.188585	0.0739144	0.00609907	0.0549756	0.0997248	0	0	0
TCGA-FU-A3TX	0.0354217	0	0.00177975	0.192525	0	0.196301	0	0.0487536	0.0594179	0	0.0393237	0	0.0180193	0.177191	0.0933444	0.0865504	0.0314259	0.0177309	0	0.00221525	0	0
TCGA-C5-A1MN	0.00647016	0	0.00109294	0.0394397	0	0.174664	0.0126197	0	0	0	0.0233286	0.0171885	0	0.502184	0.0641297	0.046168	0	0.0970198	0	0.0156946	0	0
TCGA-EX-A1H6	0.179936	0	0.170173	0.0681206	0	0.268449	0.0200537	0	0.00757348	0	0.0553371	0.0438496	0.00897913	0.0161368	0.0109117	0.0656978	0	0.0320385	0.0527439	0	0	0
TCGA-DS-A1OD	0.122971	0	0.0125072	0.208555	0	0.265445	0	0.0151122	0.045496	0	0	0.13261	0.0262645	0.0291621	0.0533805	0.0236468	0.00506826	0.00190695	0.0578749	0	0	0
TCGA-VS-A8QM	0.0349329	0.00731156	0	0.194801	0	0.358889	0.0306272	0.0277869	0.0217112	0	0.0586832	0	0.0208245	0.0876869	0.059938	0.0545639	0	0.0257393	0.0165049	0	0	0
TCGA-DS-A0VL	0.072685	0	0.0256359	0.131743	0	0.16505	0.0345985	0.0991736	0.0108108	0	0.10074	0.0246139	0.0133088	0.0455902	0.0899634	0.0829258	0.018453	0.0704907	0.014217	0	0	0
TCGA-Q1-A73P	0.121435	0	0.0473252	0.15494	0	0.192224	0.0315951	0.0176389	0.00491217	0	0.0905913	0	0.00337856	0.0588013	0.178968	0.0637778	0.00159953	0	0.0328135	0	0	0
TCGA-C5-A1BQ	0.027583	0	0.00483703	0.322943	0	0.103749	0.00321888	0.0926584	0.0768381	0	0.0311495	0.0811988	0.0276724	0.0224229	0.107818	0.0717465	0	0	0.0261642	0	0	0
TCGA-EK-A3GJ	0.00846355	0	0.000574947	0.080875	0	0.219305	0.139387	0.0364746	0	0	0.116041	0.0201363	0.0300114	0.0269386	0.203604	0.0981958	0.00720898	0.00518886	0	0	0.0075945	0
TCGA-EA-A97N	0.00072955	0.0166351	0	0	0	0.228372	0.0322071	0	0	0	0.0688058	0	0	0.261805	0.0816266	0.143376	0.0723791	0.0644457	0.0296172	0	0	0
TCGA-JW-A5VK	0.0130998	0.0415411	0.066704	0	0.0891775	0	0.0391538	0	0	0	0.092019	0	0.0633073	0.301576	0	0.103025	0	0.0693542	0	0.120721	0.000320986	0
TCGA-C5-A7CM	0.112555	0	0.317964	0	0	0.192629	0	0.00671546	0	0	0.0920189	0.00536569	0	0.206266	0	0	0	0.0472001	0	0	0	0.0192872
TCGA-DR-A0ZM	0.0550262	0	0.00731882	0.166067	0	0.18176	0.019709	0.0349051	0.0255732	0	0.0630772	0.0288207	0.0246555	0.05528	0.207974	0.0506807	0	0.00729725	0.0718553	0	0	0
TCGA-FU-A23L	0.0307011	0	0.00804787	0.178656	0	0.216886	0.0884474	0.0172885	0.000318818	0	0.0797729	0.00674348	0.0216469	0.0151618	0.14377	0.0837843	0	0.0727926	0.0359627	0	1.91e-05	0
TCGA-HM-A6W2	0.187486	0	0.0675651	0.112018	0	0.0147646	0.217302	0	0	0	0.0402963	0	0.0362967	0.00508971	0.0235903	0.256092	0	0	0.0394988	0	0	0
TCGA-RA-A741	0.121322	0	0.0646665	0.118365	0	0.214781	0.00437348	0.0262803	0.0400895	0	0.00353705	0.0447956	0.0150265	0.0154321	0.0787135	0.156675	0.00889288	0.0199491	0.0666261	0	0	0.000474385
TCGA-IR-A3LL	0.0119051	0	0	0.234339	0	0	0.174466	0.0168961	0.00765323	0	0.0702172	0	0.0164384	0.0575249	0.193914	0.137579	0.00287943	0	0.0761876	0	0	0
TCGA-Q1-A6DW	0.00248356	0	0.0709299	0.0411217	0	0.278108	0.0485547	0	0	0	0.169314	0	0.00729371	0.0871626	0.0259488	0.101201	0	0.138688	0.0291929	0	0	0
TCGA-C5-A7UI	0.00989433	0.000521514	0.0958176	0.163836	0	0.030373	0.187296	0.0615752	0.0119712	0	0.0674957	0.0289687	0.0283925	0.0345441	0.0881947	0.0412171	0	0.117301	0.02887	0	0	0.00373155
TCGA-EA-A3QD	0.154699	0	0.0316909	0.170642	0	0.216334	0.0148268	0.035025	0.0501419	0	0	0.0311038	0.022444	0.0436827	0.114748	0.0864991	0.0088227	0	0.01934	0	0	0
TCGA-DS-A5RQ	0	0	0.00655338	0.104604	0	0.167415	0.0211336	0.0433682	0.0374159	0	0.0108847	0.0150671	0.0669931	0.0541626	0.127037	0.157741	0.0407982	0.0865289	0.0602963	0	0	0
TCGA-VS-A9UV	0.267797	0	0.239393	0	0	0.144236	0.0513501	0.00306982	0	0	0.0394494	0.0114775	0.0147963	0.0254046	0.0310809	0.0965466	0.01873	0.0241065	0.030971	0	0	0.00159106
TCGA-EA-A3QE	0.0104663	0.0176963	0.0119908	0.14201	0	0.179007	0.13525	0.0316808	0.0118737	0	0.143302	0	0.012842	0.0150902	0.110694	0.0610338	0	0.0934888	0.0235745	0	0	0
TCGA-LP-A7HU	0.0811427	0	0.0170731	0.243505	0	0.0885861	0.0355241	0.0966653	0.062752	0	0.0284435	0.0419661	0.0264975	0.0329568	0.0899639	0.125578	0	0.010091	0.0192547	0	0	0
TCGA-C5-A1MJ	0.0623383	0	0.0014471	0.0175221	0	0.145453	0	0.0224907	0.00021539	0	0.00585546	0.00427501	0.0730528	0.37692	0.0994213	0.170689	0.0149047	0	0.00541448	0	0	0
TCGA-BI-A20A	0.0432601	0	0	0.139994	0	0.138887	0.0505481	0.0632689	0.0679716	0	0.0272052	0	0.0261993	0.0358256	0.141833	0.141219	0.0556448	0.0273842	0.0407593	0	0	0
TCGA-JW-A5VG	0.0144319	0	0.00917788	0.134379	0	0.157956	0.0063852	0	0	0	0.119228	0.0709197	0	0.0343328	0.0830159	0.134076	0	0.153064	0.083033	0	0	0
TCGA-C5-A7CG	0.101735	0	0.0346801	0.257311	0	0.0707595	0.0388183	0.0531235	0.0581171	0	0.117018	0	0.0129556	0.0398278	0.114548	0.0780202	0	0.014271	0.00881378	0	0	0
TCGA-EK-A2R7	0.0777516	0	0.113086	0.155426	0	0.180409	0.0454578	0.0264806	0	0	0.0171092	0.0305663	0.0306252	0.0707864	0.0855475	0.11991	0	0.00424991	0.042594	0	0	0
TCGA-FU-A23K	0.117131	0	0.092669	0.125505	0	0.0706599	0.0891719	0.0866928	0.0287866	0	0	0.0414369	0.00651608	0.0502651	0.0441129	0.158978	0	0.0170122	0.071063	0	0	0
TCGA-C5-A2LY	0.0187025	0	0.000128849	0.217779	0	0.0387648	0.00878827	0.0413986	0.0702308	0	0	0.104465	0.0327146	0.100421	0.138098	0.13603	0.0279066	0.00173077	0.0628419	0	0	0
TCGA-C5-A1MP	0.0739325	0	0.0898341	0.0524217	0	0.278241	0.0202386	0	0.0112508	0	0.0324521	0	0.0261474	0.0812486	0.0606345	0.129655	0.0977557	0.00785567	0.0383324	0	0	0
TCGA-EA-A44S	0.0148589	0.018433	0.0182269	0.0180018	0	0.13634	0.0740221	0.00779607	0	0	0.116917	0	0.0153333	0.376059	0.0497142	0.100354	0.00217142	0.0134959	0.038276	0	0	0
TCGA-C5-A8XJ	0.151999	0	0.118994	0.20409	0	0.15492	0.00817442	0.042068	0.0593723	0	0.0313582	0.00743772	0.0162743	0.0465387	0.0825009	0.0486004	0.0162253	0.00259246	0.00885512	0	0	0
TCGA-EK-A2H1	0.00143712	0	0.00485714	0.0388323	0	0.113117	0.0823663	0	0	0	0.00164411	0.0514619	0	0.168704	0.142409	0.22749	0	0.090996	0	0.0766853	0	0
TCGA-MA-AA3Z	0.0606658	0	0.0132634	0.129628	0	0.164329	0.0943816	0.103735	0	0	0.114967	0	0.0133855	0.000505608	0.114512	0.0550786	0.0295317	0.0580175	0.0479998	0	0	0
TCGA-VS-A8EL	0.0106464	0	0.00503215	0.195779	0	0.140985	0.072269	0.0135649	0	0	0.13023	0	0.0135586	0.109081	0.0945777	0.171247	0	0.0173524	0.0256755	0	0	0
TCGA-C5-A2LV	0.00387962	0	0.000886591	0.0864445	0	0.146762	0.0232644	0	0	0	0.0553918	0	0	0.318136	0.0894174	0.210867	0.028216	0	0.0367346	0	0	0
TCGA-Q1-A5R3	0.0302863	0	0.00162783	0.13376	0	0.0287323	0.136877	0	0.0128451	0	0.0965464	0	0.0147229	0.324327	0	0.0675257	0	0.139187	0.0135612	0	0	0
TCGA-C5-A1BM	0.0140056	0	0.0281892	0.0430104	0	0.119296	0.0371333	0.0752343	0	0	0.0329976	0.00532859	0.0083868	0.011911	0.202243	0.217526	0.0693317	0.0590532	0.0713386	0	0	0.005015
TCGA-BI-A0VS	0.179104	0	0.023527	0.0899821	0.0337565	0.0925285	0.0531496	0	0.00681244	0	0.0428886	0	0	0.275372	0.0647331	0.0460593	0.0196078	0	0	0.0318502	0.0406287	0
TCGA-HM-A3JK	0.0204007	0	0.0355429	0.0321992	0	0.180427	0	0.0190996	0.042889	0	0.031029	0.0108946	0.0296588	0.301044	0.0542079	0.181469	0.00795718	0	0.0531817	0	0	0
TCGA-EA-A1QS	0.0702226	0	0.027662	0.0378355	0	0.242371	0.0166098	0.00295732	0	0	0.0167956	0	0.0144841	0.072277	0.0598005	0.238026	0.114531	0	0.0864281	0	0	0
TCGA-FU-A5XV	0.142389	0	0.0861737	0.0372908	0	0.171063	0.0909919	0.0262546	0	0	0.0541421	0.00664734	0.0183722	0.0692336	0	0.0815815	0.0102949	0.125054	0.0805112	0	0	0
TCGA-EK-A2PG	0.0427069	0.0401373	0.0348778	0	0	0.218678	0.0218973	0.079344	0	0.0440177	0.0358272	0	0.0157245	0.062883	0.0313402	0.151442	0.0497053	0.121263	0.0501554	0	0	0
TCGA-DG-A2KK	0.0786609	0	0.0144679	0.129197	0	0.21586	0.0181698	0.0415503	0.0380685	0	0.0496869	0	0.0133052	0.12615	0.158184	0.0894703	0	0.000263699	0.0221596	0	0	0.00480612
TCGA-EA-A1QT	0.0098182	0	0	0.0390341	0	0.151459	0.121992	0.0894398	0	0	0.0167891	0.0278921	0.0578671	0.0735124	0.163101	0.169843	0.0193188	0.0245077	0.0304392	0	0.00498584	0
TCGA-EX-A1H5	0.0166459	0.081078	0.0215043	0.197542	0	0.108261	0	0.0457207	0	0	0	0.0312948	0.0684305	0.0045053	0.13763	0	0.0346408	0.059312	0.187356	0	0.00607861	0
TCGA-EA-A5O9	0	0.0415737	0	0.0179073	0	0.0528231	0.0661525	0.125967	0	0.0116327	0.00820944	0.03361	0.00116069	0	0.00951619	0.171303	0	0.437686	0	0	0.0128411	0.00961633
TCGA-C5-A2M1	0.065854	0	0.00233789	0.227873	0	0.0776624	0.0649204	0.107276	0.0307141	0	0.0752041	0	0.0102245	0.0150326	0.146489	0.150628	0	0.008135	0.0176488	0	0	0
TCGA-EA-A3HT	0.0655039	0	0.0156752	0.0530535	0	0.201072	0.0222926	0.0264591	0	0	0.0348267	0	0.0366161	0.0979914	0.0845946	0.078012	0.0566078	0.184909	0.0366464	0	0	0.00574017
TCGA-EA-A78R	0.0114082	0.00569716	0.00356498	0.0699707	0	0.0489446	0.0485113	0.0675567	0.00244135	0	0.037385	0.00860902	0.0162346	0.151283	0.249932	0.121347	0.0260193	0.108209	0	0.0193565	0	0.00353002
TCGA-MA-AA3W	0.042474	0	0	0.139986	0	0.195241	0.0859967	0.020037	0.0443988	0	0.13149	0	0.0112228	0.0542238	0.0892054	0.0752621	0.0381798	0.0421172	0.0301647	0	0	0
TCGA-VS-A952	0.10008	0	0.0935174	0.0153397	0	0.430989	0	0	0.0929123	0	0.0797078	0	0.0347202	0.0899927	0.0108457	0.0237581	0.00431629	0.0114474	0	0.0123735	0	0
TCGA-EK-A2IP	0.000568145	0.0085341	0	0.0281776	0	0.0614558	0.152284	0	0	0	0.0329713	0	0	0.638298	0	0	0	0.0388299	0	0.014639	0.0242425	0
TCGA-VS-A8EK	0.0412565	0	0.0868681	0.046519	0	0.0883724	0	0.050862	0.0643372	0	0.0857623	0.0172261	0.0234951	0.0968187	0.03754	0.146122	0	0.130149	0.0580764	0	0	0.0265957
TCGA-VS-A9U7	0.0112983	0	0.00728467	0.139192	0	0.126906	0.0464578	0.0511254	0.0398887	0	0.0869709	0	0.00972738	0.0701896	0.239843	0.106863	0.013846	0.0105607	0.0398465	0	0	0
TCGA-JW-A5VL	0.00417338	0	0.000200535	0.14252	0	0.098666	0.012624	0.0763507	0.0516916	0	0.101931	0.0129952	0.00723866	0.0478536	0.193574	0.199282	0.00754463	0	0.0433541	0	0	0
TCGA-MA-AA3Y	0.0162516	0	0	0.136996	0	0.204619	0.0877678	0.00963637	0	0	0.0829819	0.000547729	0.0114245	0.0869883	0.19207	0.140128	0	0.00130937	0.0292792	0	0	0
TCGA-MA-AA42	0.0601743	0	0.0020199	0.243772	0	0.145887	0.10477	0.0797409	0.01552	0	0.0458941	0.0135224	0.0175861	0.0322085	0.0775025	0.0907373	0.0251739	0.00399356	0.0414976	0	0	0
TCGA-C5-A1BI	0.040205	0	0.0404989	0.121911	0	0.0965335	0.125878	0.0231998	0.0203466	0	0.091565	0	0.0208676	0.0988353	0.0824047	0.138629	0	0.0476269	0.0514995	0	0	0
TCGA-C5-A902	0	0	0	0.327572	0	0.0837964	0	0.10792	0.144598	0	0.0804552	0.112759	0.0294912	0.023533	0.0198959	0.0149335	0	0.00207674	0.0529682	0	0	0
TCGA-EK-A2R9	0.0154633	0	0	0.274867	0	0.0507074	0.0334603	0.0519647	0.0589487	0	0	0.0602563	0.0164341	0.0338306	0.152963	0.131492	0.0437906	0.0167349	0.0590869	0	0	0
TCGA-C5-A7X8	0.124579	0	0.266277	0.0806513	0	0.219538	0	0.00363875	0.0616684	0	0	0.0594362	0.0270994	0.00682092	0.00611418	0.0828034	0	0	0.0613738	0	0	0
TCGA-EA-A5ZD	0	0.0152625	0	0.0657304	0	0.187554	0.0343244	0.0294317	0.0177421	0	0.0375193	0	0.0411023	0	0.19008	0.12274	0.066319	0.0859652	0.0805985	0	0	0.0256308
TCGA-EA-A43B	0.0118939	0	0.088642	0.203427	0	0	0.0877107	0.0577941	0.0236229	0	0.077944	0.00254983	0.0108402	0.0833172	0.0912984	0.114541	0	0.10967	0.0367498	0	0	0
TCGA-VS-A9UI	0.0450971	0	0.00212629	0.199345	0	0.0412331	0.0209059	0.0561895	0.045366	0	0.122507	0	0.0200445	0.0731997	0.169089	0.105712	0	0.0574898	0.0416951	0	0	0
TCGA-VS-A9UM	0.0157238	0.024777	0.0540841	0.031098	0	0.144313	0.0772885	0	0.00225151	0	0	0.104738	0.0157708	0.110898	0.0474005	0.0963776	0	0.0470959	0.228183	0	0	0
TCGA-Q1-A5R2	0.0335487	0	0.0337124	0.174514	0	0.107128	0.0373229	0.049924	0.01265	0	0.0379368	0.0159597	0.0374826	0.0285234	0.130301	0.161072	0	0.0949998	0.0449249	0	0	0
TCGA-C5-A901	0.135365	0	0	0.10396	0.00891126	0.176278	0.0521251	0	0.00557973	0	0	0	0.025387	0.298157	0	0.0364356	0	0.149197	0	0.00518109	0	0.00342268
TCGA-VS-A954	0	0.0114355	0.108992	0.185808	0	0.0987746	0.0517976	0.0920551	0	0	0.00819291	0.0110023	0.013969	0.0915623	0.13758	0.124498	0.00481018	0.00680551	0.052718	0	0	0
TCGA-MY-A5BE	0.0589011	0	0	0.351209	0	0.119922	0.0591422	0.0498261	0.0285649	0	0.0671874	0	0.0221919	0.0488667	0.120876	0.0482695	0.0116508	0	0.0133923	0	0	0
TCGA-VS-A94Y	0	0.00368596	0	0.0146552	0	0.290205	0	0	0	0	0.0326194	0.0731298	0	0.427516	0.013924	0.0201529	0	0.021637	0	0.102474	0	0
TCGA-DS-A0VM	0.04371	0	0.00638239	0.0687326	0	0.0332775	0.127195	0.00710202	0	0	0.0698097	0.0386985	0.0273872	0.0420418	0.14048	0.122639	0.0263363	0.170187	0.0760205	0	0	0
TCGA-C5-A3HE	0.121068	0	0.041191	0.189839	0	0.189946	0.00129033	0.0220585	0.0785918	0	0	0.125563	0	0.0171167	0.0361586	0.0347279	0.0035855	0	0.0865423	0	0	0.052322
TCGA-IR-A3LK	0	0.0131951	0.000322802	0.162946	0	0.0237204	0.0762891	0.070467	0	0	0.0187342	0.0299986	0.00501146	0.0143882	0.25028	0.233856	0.0226241	0.0568978	0.0212691	0	0	0
TCGA-C5-A0TN	0	0.00134583	0	0.0186608	0	0.192248	0.0709016	0	0	0	0.0771533	0.0123541	0.0154461	0.246565	0.0769839	0.0647747	0	0.198059	0.0145002	0	0.0110064	0
TCGA-EA-A439	0.146641	0	0.0263704	0.102466	0	0.0798714	0.0401132	0.053971	0.0494975	0	0.0896494	0	0.0101006	0.0555513	0.206632	0.049084	0.0157175	0.0318077	0.0425269	0	0	0
TCGA-C5-A3HF	0.203485	0	0.0882856	0.0349691	0	0.343196	0.016044	0	0.0163009	0	0.0166114	0.0298044	0.048707	0.0822152	0.0787091	0.00510717	0.0233769	0	0.0131885	0	0	0
TCGA-JW-A5VJ	0.0918915	0	0.0215648	0.0594596	0	0.110967	0.00655829	0.0503136	0.0287653	0	0.0477999	0	0.0303485	0.12642	0.0781954	0.147333	0	0.164726	0.0356572	0	0	0
TCGA-VS-A8Q8	0.00667659	0	0.00424993	0.188474	0	0.0514749	0.123269	0.0624109	0.00888242	0	0.0233885	0.0266166	0.0101872	0.0376512	0.223942	0.122641	0.0443424	0.0112448	0.0512448	0	0	0.00330414
TCGA-HM-A3JJ	0.0953442	0	0.0578115	0.0622222	0	0.165684	0.00688721	0.0230498	0.0117357	0	0.0333209	0.0251718	0.0104269	0.0163967	0.172427	0.0967406	0.0864736	0.0387011	0.0976059	0	0	0
TCGA-VS-A9UP	0.15927	0	0.0535862	0.182146	0	0.158888	0	0	0.0696362	0	0	0.0651211	0.0259065	0.185422	0	0.062518	0	0.0133009	0.0242049	0	0	0
TCGA-C5-A1MH	0.00288394	0.0437702	0	0.0780254	0	0.142507	0.0255792	0.0516241	0.00228655	0	0	0.0264655	0.0236549	0.246362	0.226275	0.108054	0.00284753	0	0.0196649	0	0	0
TCGA-C5-A8YR	0.0111691	0	0	0.162331	0	0.0893281	0.231934	0.0112461	0	0	0.165225	0	0.0238641	0.0648851	0.0468279	0.182604	0	0.00110083	0.00622604	0	0	0.0032583
TCGA-VS-A9UY	0.0591557	0	0.0192188	0.0771706	0	0.0668531	0.0175747	0.068918	0	0	0.0694358	0.0204565	0	0.198617	0.0580231	0.124122	0	0.211941	0.00533979	0	0	0.00317439
TCGA-MU-A5YI	0.026648	0	0	0.0650282	0	0.365335	0	0	0	0	0.0479435	0.00462785	0.0184546	0.0246425	0.176805	0.135777	0.0261973	0.0532959	0.0552452	0	0	0
TCGA-JX-A3PZ	0	0.00319598	0	0.0914162	0	0.155415	0	0.00969347	0	0	0.0523655	0.0810259	0.0267169	0.177019	0.0796232	0.172729	0.00121346	0.0843843	0	0.0598077	0.00539484	0
TCGA-C5-A2LZ	0.0751913	0	0.0517636	0.100494	0	0.127682	0.0139732	0.0673834	0.072497	0	0.119813	0	0.0105365	0.0482413	0.131781	0.059772	0.0116528	0.0541703	0.0550476	0	0	0
TCGA-JW-A5VI	0.0619614	0	0.0293306	0.144943	0	0.16598	0.0220751	0.0268272	0.030912	0	0.0736155	0.0434681	0.0208899	0.144131	0.0693563	0.0635749	0.0282347	0.0134616	0.0612385	0	0	0
TCGA-C5-A1M6	0.223268	0	0.0310341	0.0390188	0	0.0731179	0	0	0	0	0.020454	0	0	0.491907	0	0	0	0.0749011	0	0.0462997	0	0
TCGA-EX-A8YF	0.155851	0	0.249119	0.228847	0	0.102603	0.0258121	0.0286309	0.0146196	0	0.0321653	0.00904393	0.00802471	0.00449479	0.0564074	0.0538388	0	0.0159023	0.00517407	0	0	0.00946646
TCGA-C5-A1MI	0.183675	0	0.0637221	0.158353	0	0.243163	0.0600596	0	0.000858191	0	0.0436764	0	0.0194186	0.0833999	0.0722371	0.054861	0	0	0.0165758	0	0	0
TCGA-C5-A1BE	0.0115046	0	0.0110151	0.020575	0	0.223953	0.0255221	0.0788232	0	0	0.0678497	0.0154987	0.0062634	0.249235	0.146324	0.0595503	0.0135954	0.0405243	0.0297667	0	0	0
TCGA-VS-A9V1	0.0913508	0	0.158543	0.0828691	0	0.136958	0.0464352	0.00752566	0	0	0.133206	0	0.0405493	0	0.000719043	0	0	0.0144924	0	0.102594	0	0.184758
TCGA-EX-A69M	0.0707883	0	0.0140559	0.123751	0	0.182979	0.0256283	0.0667551	0	0	0	0.0709618	0.0222824	0.0233406	0.164466	0.0652248	0	0.028895	0.131612	0	0	0.0092595
TCGA-C5-A1M5	0.117932	0	0.0292065	0.131355	0	0.201278	0.0287154	0.0224072	0.0655304	0	0.0523781	0	0.0179506	0.110499	0.121696	0.0162949	0.00545389	0.0523501	0.0269537	0	0	0
TCGA-VS-A9UQ	0.250235	0	0.0464756	0.150338	0	0.212163	0.00727808	0	0	0	0	0	0.0327247	0.0513347	0	0.0919142	0	0.0479001	0.109636	0	0	0
TCGA-JW-A852	0	0.103276	0	0.0299821	0	0.119594	0.0064563	0.0291029	0.00653411	0	0	0.0614931	0.0379012	0.18308	0.0517853	0.181467	0	0.145296	0.0440318	0	0	0
TCGA-DS-A1OB	0.0825156	0	0.0457606	0.0282231	0	0.121831	0.0261575	0.0306307	0.0087644	0	0.0446618	0	0.0341462	0.129758	0.147283	0.239456	0	0.00015915	0.0606513	0	0	0
